# Supplementary material for: Reliability and performance of the IRRAflow® system for intracranial lavage and evacuation of hematomas—A technical note
Source: PLoS One. 2024 Apr 16;19(4):e0297131. doi: 10.1371/journal.pone.0297131 (PMC11020765; doi:10.1371/journal.pone.0297131)
Supplement: S4 File — (XLSX) [file pone.0297131.s004.xlsx]

## Sheet: Compliance
Lab test - compliance
Room temp: 23
	1		2		3		4		5		6		7		8		9		10
	ICP admin	ICP aspi	ICP admin	ICP aspi	ICP admin	ICP aspi	ICP admin	ICP aspi	ICP admin	ICP aspi	ICP admin	ICP aspi	ICP admin	ICP aspi	ICP admin	ICP aspi	ICP admin	ICP aspi	ICP admin	ICP aspi	mean ICP admin	Mean ICP aspi	Change in ICP	Volume (ml)	Compliance	Volume
100 ml	12.8	0.4	13.1	0.5	13.1	0.6	13.2	0.7	13.3	0.8	13.4	0.9	13.5	0.9	13.6	1	13.6	1	13.7	1.1	13.33	0.79	12.54	10	0.797448	100
200 ml	15.3	0	15.3	0	15.3	0	15.4	0.1	15.4	0.1	15.5	0.2	15.5	0.3	15.6	0.3	15.6	0.2	15.6	0.2	15.45	0.14	15.31	10	0.653168	200
300 ml	19.7	0	19.7	0	19.8	0	19.8	0.1	19.8	0.1	19.8	0	19.8	0	19.8	0.1	19.8	0	19.8	0	19.78	0.03	19.75	10	0.506329	300
400 ml	25.2	0	25.3	0	25.3	0	25.3	0.1	25.3	0.1	25.3	0	25.3	0	25.3	0	25.3	0	25.3	0.1	25.29	0.03	25.26	10	0.395883	400
500 ml	40.1	0	40.2	0.1	40.2	0	40.2	0	40.2	0	40.2	0	40.2	0	40.2	0	40.2	0	40.2	0	40.19	0.01	40.18	10	0.24888	500
600 ml	97.2	0	97.3	0	97.2	0	97.2	0	97.2	0	97.2	0	97.2	0	97.2	0	97.2	0	97.1	0	97.2	0	97.2	10	0.102881	600

## Sheet: Bolt constriction, part 1 and 2
Part 1: Lab test - constriction test july
Date:
Irrigation: 180 ml/h
Drain above 0 mmhg
Aspiration bag 29 cm
ml in boks: 200
Roomtemp: 23
Duration 1 hour
Bolt constriction test	Time, start, raumedic	Time , start, IRRAflow	Start ICP, raumedic	Water (g) scale before	Water (g) scale after	Irrigation (g)	Water (g) drainege bag after	Observations
Baseline tightnes 6	5.15.	11.55.	3.4	566.69	397.77	168.92	181.84	Still leakage, ICP drops to below 0, Air addmittet to stabilise ICP above 0 small drops , Irrigation ok, drainage ok
Middle tightnes 7	6.24.	13.03.	2.9	508.96	340.19	168.77	144.02	No leakage, ICP slow dropm to below 0, Air admitted to stabilise ICP, drainage ok, ICP ok
Maximal tightnes 8	7.36.	14.15	0	465.61	408.48	57.13	0	No leakage, ICP increase to 100 in 20 min, No drainage
		Ended 14.35 (ICP above 100)
Tightnes 8 + max drainage
(103 cm, cycle 60 sek)	02.50.	09.29.	0	472.17	393.28	78.89	0	No leakage, ICP increases, ICP measure unstablie on IRRAflow compared to raumedic
	2022-07-07
Part 2: Lab test - constriction test 22.08.22
Date:
Irrigation: 180 ml/h
Drain above -99 mmhg
Limits: 99--99
Aspiration bag 29 cm
ml in boks: 200
Roomtemp: 23
Duration 1 hour
New bolt: Constriction test 22.08.22	Time, start, raumedic	Time , start, IRRAflow	Start ICP, raumedic	Water (g) scale before	Water (g) scale after	Irrigation (g)	Water (g) drainege bag after	Observations
Baseline tightnes 6		22.08.22 9.42		884	712	172	170	Leakage observed
Middle tightnes 7		22.08.22 10.48		885	821	64	0	ICP increase aroun 1,5 mmhg every cycle. ICP at 100 after 28 min. Drainage 0, Irrigation 64 (burde være 90 (180/halv). No leakage
Maximal tightnes 8		22.08.22 11.16		821	821	0	0	ICP at 300 mmhg after just 1 min, Catheter fully occluded.
Maximal tightnes with guidewire		22.08.22 11.24		821	763	58	0	With guidewire 8 rounds was possible and the guidewire was removeable. ICP increases, seems like irrigation line is open but drainage line is closed. After 20 min ICP above 100mmhg
Vægt kaffekande: 327g
Vægt: flaske 19g

## Sheet: Drainage bag level experiment
Drainage bag level experiment 22.08.22
Irrigation: 60 ml/hour
Drain above -100 mmhg
Y = ICP, X = time, Z = change in drainage bag level
Aim: Hvornår kommer der ligevægt
Duration: 15 min at each level
Rounds: 6.5
Drainage bag level	Time, start, raumedic	Time , start, IRRAflow	Start ICP, raumedic	Water (g) scale before	Water (g) scale after	Irrigation (g)	Water (g) drainege bag after	Observations
0		22.08.22 11.48		763	748	15	17	ICP drops to -2 after the fist cycles and stays there for 15 min
19		22.08.22 12.07		763	748	15	20	ICP drops to -7 after firsts cycles
29		22.08.22 12.28		763	749	14	27	ICP drops to -17 after first cycles
39		22.08.22 12.46		774	760	14	32	ICP drops to -25

## Sheet: Irrigation experiment
Irrigation experiment 22.08.22
Irrigation: variable
Drain above: -100 mmhg
Drainage bag: baseline (0 cm)
Y = ICP, X = time, Z = change in irrigation
Duration: 15 min
Irrigation	Time, start, raumedic	Time , start, IRRAflow	Start ICP, raumedic	Water (g) scale before	Water (g) scale after	Irrigation (g)	Water (g) drainege bag after	Observations
20 ml/hour, cycle time 180 sec		22.08.22 13.06		790	784	6	13	Icp drop to -7.5 and stabilised
60 ml/hour, cycle time 60 sec		22.08.22 13.27		784	769	15	20	ICP drops to -5
100ml/hour, cycle time 36 sec		22.08.22 13.47		780	755	25	26	ICP drop to -0,4
180 ml/hour, cycle time 20 sec		22.08.22 14.25		755	717	38	33	ICP increases to 11

## Sheet: Irrigation and drainage bag lev
Kaffekande	1382
Irrigation: variable
Drainage bag: variable		bottle weight = 19g
Aim: equalization		teapot weight = 327g
Duration: 10 min
Bolt tightnes: 6.5 rounds
Drain above - 99
Limits -99 to 99
	Time , start, IRRAflow	Water (g) scale before	Water (g) scale after	Irrigation (g)	Water (g) drainege bag after	Observations	Netto		Time , start, IRRAflow	Water (g) scale before	Water (g) scale after	Irrigation (g)	Water (g) drainege bag after	Observations	Netto		Time , start, IRRAflow	Water (g) scale before	Water (g) scale after	Irrigation (g)	Water (g) drainege bag after	Observations	Netto
20 ml/hour, 0 cm								90 ml/hour, 0 cm								180 ml/hour, 0 cm
1	24.08.22 8.44	531	528	3	8	-1.3		1	24.08.22 13.44	571	555	16	22	-1		1	31.08.22 16.3	635	601	34	27	11
2	24.08.22 8.59	528	524	4	8	-0.4		2	24.08.22 13.56	555	539	16	19	-1		2	31.08.22 16.18	601	567	34	28	10.3
3	24.08.22 9.53	545	541	4	10	-1.2		3	24.08.22 14.07	539	525	14	19	-1.5		3	31.08.22 16.32	567	535	32	25	12.3
4	24.08.22 10.04	541	538	3	12	-3		4	24.08.22 14.19	525	510	15	19	-1.5		4	31.08.22 16.46	535	504	31	26	12.5
5	24.08.22 10.18	624	621	3	26	-3		5	24.08.22 14.30	510	497	13	19	1.5		5	31.08.22 17.01	504	472	32	27	12.5
mean				3.4	12.8	-1.78	9.4					14.8	19.6	-0.7	4.8					32.6	26.6	11.72	-6
20 ml/hour, 19 cm								90 ml/hour, 19 cm								180 ml/hour, 19 cm				0
1	24.08.22 10.31	621	617	4	14	-9		1	30.08.2022 14.55	606	592	14	21	-4.8		1	31.08.22 17.14	472	442	30	27	6.3
2	24.08.22 10.45	616	612	4	14	-9		2	30.08.2022 15:19	611	597	14	21	-4.7		2	31.08.22 17.28	442	412	30	30	6
3	24.08.22 10.57	612	609	3	14	-9		3	30.08.2022 15:38	597	581	16	22	-4.2		3	31.08.22 17.40	412	382	30	30	6.1
4	24.08.22 11.10	603	599	4	13	-9		4	30.08.2022 15:52	581	566	15	21	-5.1		4	31.08.22 17.54	382	352	30	30	6.2
5	24.08.22 11.22	619	615	4	15	-10		5	30.08.2022 16:05	566	551	15	22	-5.4		5	31.08.22 18.11	352	321	31	30	6.5
				3.8	14	-9.2	10.2					14.8	21.4	-4.84	6.6					30.2	29.4	6.22	-0.8
20 ml/hour, 29 cm								90 ml/hour, 29 cm								180 ml/hour, 29 cm				0
1	24.08.22 11.37	615	612	3	19	-16		1	30.08.2022 16:20	551	533	18	30	-13.5		1	05.09.22 14.00	577	549	28	35	-5.9
2	24.08.22 11.48	612	608	4	20	-17		2	30.08.2022 17:04	533	518	15	27	-13.4		2	05.09.22 14.13	549	519	30	37	-6
3	24.08.22 12.01	608	604	4	20	-17		3	30.08.2022 17:22	518	501	17	31	-14		3	05.09.22 14.28	519	489	30	37	-6.1
4	24.08.22 12.12	604	600	4	21	-17		4	30.08.2022 17:37	501	488	13	28	-14.5		4	05.09.22 14.40	489	460	29	37	-6
5	24.08.22 12.24	600	596	4	21	-17		5	30.08.2022 17:50	488	473	15	27	-14.7		5	05.09.22 14.53	460	431	29	37	-5.9
				3.8	20.2	-16.8	16.4					15.6	28.6	-14.02	13					29.2	36.6	-5.98	7.4
20 ml/hour, 39 cm								90 ml/hour, 39 cm								180 ml/hour, 39 cm
1	24.08.22 12.35	596	593	3	27	-25		1	30.08.2022 18:28	449	435	14	33	-21.3		1	05.09.22 15.06	431	402	29	41	-12
2	24.08.22 12.47	593	590	3	24	-25		2	30.08.2022 18:40	435	420	15	32	-21.9		2	05.09.22 15.18	402	373	29	41	-12.3
3	24.08.22 13.00	590	583	7	24	-25		3	30.08.2022 18:53	420	406	14	33	-20.7		3	05.09.22 15.32	373	343	30	41	-12.6
4	24.08.22 13.12	583	580	3	27	-26		4	30.08.2022 19:6	406	392	14	32	-20.6		4	05.09.22 16.41	343	315	28	40	-11.8
5	24.08.22 13.24	580	576	4	25	-26		5	30.08.2022 19:25	423	409	14	33	-21.7		5	05.09.22 16.53	315	285	30	41	-11.3
				4	25.4	-25.4	21.4					14.2	32.6	-21.24	18.4					29.2	40.8	-12	11.6
20/hour, 49 cm
1	First experiment 02.01.2023	874	871	3	31			90/hour, 49 cm								180/hour, 49 cm
2		901	897	4	30			1	Second experiment 02.01.2023 10:13:06	875	864	11	38			1	Third experiment 02.01.22	983	958	25	44
3		899	895	4	30			2		864	851	13	39			2		959	934	25	42
4		884	881	3	31			3		851	838	13	38			3		932	906	26	44
5		883	879	4	20			4		838	827	11	38			4		906	877	29	43
				3.6	28.4			5		997	983	14	36			5		876	851	25	43
20 ml/hour, +39 cm												12.4	37.8							26	43.2
1	Fourth experiment 02.01.2022 12:23:00	851	849	2	0			90 ml/hour, +39 cm	fifth experiment 02.01.2022 13:20:00	837	820	17	0			180 ml/hour, +39 cm	sixth experiment 02.01.2022 14:18
2		849	844	5	0			1		821	811	10	0			1		770	743	27	2
3		844	842	2	0			2		805	788	17	0			2		916	889	27	4
4		842	840	2	0			3		800	785	15	0			3		888	862	26	6
5		840	836	4	0			4		785	769	16	0			4		863	835	28	4
				3	0			5				15	0			5		836	811	25	5
																				26.6	4.2

## Sheet: Injection volume test
200ml	injected volume					300ml	injected volume					400ml	injected volume							500ml	injected volume (g)
	trial1	trial2	trial3				trial1	trial2	trial3				trial1	trial2	trial3	trial4	trial5				Test 1	Test 2	Test 3	Test 4	test 6
1	1	1	1			1	1	1	1			1	1	1	1	1	1			1	1	2	1	1	1
2	1	1	1			2	1	1	1			2	2	1	1	1	1			2	1	1	2	1	1
3	1	1	1			3	1	1	1			3	1	2	1	1	1			3	1	1	1	1	1
4	1	1	1			4	1	1	1			4	1	1	1	1	1			4	1	1	1	1	1
5	1	1	1			5	1	1	1			5	1	1	1	1	1			5	1	1	0	1	1
6	1	1	1			6	1	1	1			6	1	1	1	1	1			6	1	1	2	1	1
7	1	1	1			7	1	1	1			7	1	1	1	1	1			7	1	1	1	1	1
8	1	1	1			8	1	1	1			8	1	1	1	1	1			8	1	1	1	1	1
9	1	1	1			9	1	1	1			9	1	1	1	1	1			9	1	1	1	1	1
10	1	1	1			10	1	1	1			10	1	1	1	1	1			10	1	1	2	2	1
11	1	1	1			11	1	0	1			11	1	1	1	1	1			11	1	1	1	1	1
12	1	1	1			12	1	1	1			12	1	1	1	1	1			12	1	1	1	1	1
13	1	1	1			13	1	1	1			13	1	1	1	1	1			13	1	1	1	1	1
14	1	1	1			14	1	1	1			14	1	1	1	1	1			14	1	1	1	0	1
15	1	1	1			15	1	1	1			15	2	1	1	1	1			15	1	1	1	1	1
16	1	0	1			16	1	1	1			16	0	1	1	1	1			16	1	1	1	1	1
17	1	1	1			17	1	1	1			17	1	1	1	1	1			17	1	1	1	1	1
18	1	1	1			18	1	1	1			18	1	1	1	1	1			18	1	1	0	1	-1
19	1	1	1			19	1	1	1			19	1	1	1	1	1			19	1	1	1	1	3
20	1	1	1			20	1	1	1			20	1	1	1	1	1			20	1	1	1	1	1
21	1	1	1			21	1	1	1			21	1	1	1	1	1			21	1	1	1	1	2
22	1	1	1			22	1	1	1			22	1	1	1	1	1			22	1	1	1	1	1
23	1	1	1			23	1	1	1			23	1	1	1	1	1			23	1	1	1	1	1
24	1	1	1			24	1	1	1			24	1	1	1	1	1			24	1	1	2	1	0
25	1	1	1			25	1	1	1			25	1	1	1	1	1			25	1	1	1	1	1
26	1	1	1			26	1	1	1			26	1	1	1	1	1			26	1	1	1	1	1
27	1	1	1			27	1	1	1			27	1	1	1	1	1			27	1	1	2	1	1
28	1	1	1			28	1	1	1			28	1	1	1	1	1			28	1	1	1	1	2
29	1	1	1			29	1	1	1			29	1	1	1	1	1			29	1	1	1	1	1
30	1	1	1			30	1	1	1			30	1	1	1	1	1			30	1	1	1	1	1
31	1	1	1			31	1	1	1			31	1	1	1	1	1			31	1	1	1	1	1
32	1	1	1			32	1	1	1			32	1	1	1	1	1			32	1	1	1	1	1
33	1	1	1			33	1	1	1			33	2	1	1	1	1			var	0	0.0312	0.2167	0.0645	0.3538	total=0.1332
34	1	1	1			34	1	1	1			34	1	1	1	1	1			mean	1	1.0312	1.0938	1	1.0312	total=1.0312
35	1	1	1			35	1	1	1			35	1	1	1	1	1
36	1	1	1			36	1	1	1			36	1	1	1	1	1
37	1	1	1			37	1	1	1			37	1	1	0	1	1
38	1	1	1			38	0	1	1			38	1	1	1	1	1
39	1	1	1			39	1	1	0			39	1	1	1	1	1
40	1	1	1			40	1	1	1			40	1	1	1	1	2
41	1	1	1			41	2	1	1			41	1	1	1	1	1
42	1	1	1			42	1	1	1			var	0.0976	0.0244	0.0244	0	0.0244	total=0.0342
43	1	1	1			43	1	1	1			mean	1.0488	1.0244	0.9756	1	1.0244	total=1.014
44	1	1	1			44	1	2	1
45	1	1	-1			45	1	1	1
46	1	1	2			var	0.0455	0.0455	0.0222	total=0.0283
47	1	1	1			mean	1	1	0.9778	total=0.9926
48	1	1	1
49	1	1	1
50	1	1	1
var	0	0.0204	0.1016	total=0.0405
mean	1	0.98	0.98	total=0.9867							Experiment	Baseline pressure Interval	Ideal injection volume	injected volume	Kolonne1
											200	from 1 to 79 mmHg	1ml	0.9867g
											300	from 1.8 to 99 mmHg	1ml	0.9926g
											400	from 2.1 to 100 mmHg	1ml	1.014g
											500	from 2.6 to 102 mmHg	1ml	1.0312g
											Mean			1.0061g
											Experiment	Baseline pressure Interval	Ideal injection volume	Injected volume	Variance
											200	from 1 to 79 mmHg	1ml	0.9867g	0.041
											300	from 1.8 to 99 mmHg	1ml	0.9926g	0.028
											400	from 2.1 to 100 mmHg	1ml	1.014g	0.034
											500	from 2.6 to 102 mmHg	1ml	1.0312g	0.133
											Mean			1.0061g	0.059
